# Supplementary material for: The Precise Diagnosis of Wolfram Syndrome Type 1 Based on Next-Generation Sequencing
Source: Front Genet. 2019 Nov 26;10:1217. doi: 10.3389/fgene.2019.01217 (PMC6887651; doi:10.3389/fgene.2019.01217)
Supplement: Supplementary Table 1 — 792 genes in panel based on NGS. [file Table_1.xlsx]

## Sheet: Sheet1
SRY
ABCA4
ABCB6
ABCC2
ABCC6
ABHD12
ACBD5
ACO2
ACTA1
ACTB
ACTG1
ADAM9
ADAMTS10
ADAMTS17
ADAMTS18
ADAMTSL4
ADAR
ADGRA3
ADGRV1
ADIPOR1
AGBL5
AGK
AHI1
AIPL1
ALMS1
ANAPC1
ANO5
AP3B1
APTX
ARL13B
ARL2BP
ARL3
ARL6
ARMS2
ASRGL1
ATF6
ATP13A2
ATP2C1
ATXN10
ATXN7
B3GALNT2
B3GLCT
B4GAT1
B9D1
BAP1
BBIP1
BBS1
BBS10
BBS12
BBS2
BBS4
BBS5
BBS7
BBS9
BCOR
BEST1
BFSP1
BFSP2
BLOC1S3
BLOC1S6
BMP4
BRAF
C10orf11
C10orf2
C12orf65
C1QTNF5
C2
C21orf2
C2orf71
C3
C5orf42
C8orf37
C9
CA4
CABP4
CACNA1F
CACNA2D4
CAPN3
CAPN5
CAV3
CBS
CC2D2A
CDH23
CDH3
CDHR1
CEP164
CEP250
CEP290
CEP41
CERKL
CFB
CFH
CFI
CFL2
CHD7
CHM
CHMP4B
CHN1
CHST6
CIB2
CISD2
CLN3
CLN5
CLN6
CLN8
CLRN1
CLUAP1
CNBP
CNGA1
CNGA3
CNGB1
CNGB3
CNNM4
COL11A1
COL11A2
COL18A1
COL2A1
COL4A1
COL6A1
COL6A2
COL6A3
COL9A1
COL9A2
CRB1
CRX
CRYAA
CRYAB
CRYBA1
CRYBA2
CRYBA4
CRYBB1
CRYBB2
CRYBB3
CRYGB
CRYGC
CRYGD
CRYGS
CSPP1
CST3
CTC1
CTDP1
CTNNA1
CTSD
CTSF
CX3CR1
CYP1B1
CYP4V2
DCN
DHDDS
DHX38
DMD
DMPK
DNA2
DNAJC5
DRAM2
DRD5
DTHD1
DTNBP1
DUX4
DYSF
EDN3
EDNRB
EFEMP1
ELOVL4
EMC1
EMD
EPHA2
ERCC1
ERCC2
ERCC6
ERCC8
EXOSC2
EYS
FAM126A
FAM161A
FBLN5
FBN1
FGF10
FGFR1
FGFR2
FGFR3
FHL1
FKRP
FKTN
FLVCR1
FOXC1
FOXE3
FOXL2
FRAS1
FREM1
FREM2
FRMD7
FSCN2
FTL
FYCO1
FZD4
GABRB1
GALC
GCNT2
GDF3
GDF6
GFER
GJA1
GJA3
GJA8
GJB2
GMPPB
GNAT1
GNAT2
GNB3
GNPTG
GP1BA
GPR143
GPR179
GRIP1
GRK1
GRM6
GRN
GUCA1A
GUCA1B
GUCY2D
HARS
HCCS
HESX1
HFE
HGSNAT
HK1
HMCN1
HMGB3
HMX1
HPS1
HPS3
HPS4
HPS5
HPS6
HSF4
HTRA1
IDH3B
IDUA
IFT140
IFT172
IFT27
IGBP1
IKBKG
IMPDH1
IMPG1
IMPG2
INPP5E
INVS
IQCB1
ISPD
ITGA2B
ITGA7
ITGB3
ITM2B
JAG1
JAM3
KCNJ10
KCNJ13
KCNV2
KCTD7
KERA
KIAA1549
KIF11
KIF21A
KIF7
KIT
KIZ
KLHL7
KMT2D
KRAS
KRT12
KRT3
LAMA1
LAMA2
LAMB2
LCA5
MT-ND1
LIM2
LMNA
LOXL1
LRAT
LRIT3
LRP5
LTBP2
LYST
LZTFL1
MAB21L2
MAF
MAK
MAP2K1
MAPKAPK3
MAPT
MC1R
MCOLN1
MERTK
MFN2
MFRP
MFSD8
MIP
MIR204
MITF
MKKS
MKS1
MT-ATP6
MTM1
MT-TH
MT-TL1
MTTP
MT-TP
MT-TS2
MVK
MYH7
MYO7A
MYOC
MYOT
NBAS
NDP
NEB
NEK2
NEUROD1
NHS
NMNAT1
NOD2
NPHP1
NPHP3
NPHP4
NR2E3
NR2F1
NRAS
NRL
NTF4
NYX
OAT
OCA2
OCRL
OFD1
OPA1
OPA3
OPN1LW
OPN1MW
OPN1SW
OPTN
OR2W3
OTX2
PABPN1
PANK2
PAX2
PAX3
PAX6
PCDH15
PCYT1A
PDE6A
PDE6B
PDE6C
PDE6G
PDE6H
PDZD7
PEX1
PEX2
PEX7
PGK1
PHOX2A
PHYH
PIGL
PIKFYVE
PITPNM3
PITX2
PITX3
PLA2G5
PLEC
PLG
PLK4
PNPLA6
POC1B
POLG
POLG2
POMGNT1
POMGNT2
POMK
POMT1
POMT2
PPT1
PRCD
PRDM13
PRDM5
PROM1
PRPF3
PRPF31
PRPF4
PRPF6
PRPF8
PRPH2
PRPS1
PRSS56
PTPN11
RAB18
RAB28
RAB3GAP1
RAB3GAP2
RAF1
RARB
RAX
RAX2
RB1
RBP3
RBP4
RCBTB1
RD3
RDH11
RDH12
RDH5
RGR
RGS9
RGS9BP
RHO
RIMS1
RLBP1
ROM1
RP1
RP1L1
RP2
RP9
RPE65
RPGR
RPGRIP1
RPGRIP1L
RRM2B
RS1
RTN4IP1
RYR1
SAG
SALL1
SDCCAG8
SEMA4A
SEPN1
SETX
SGCA
SGCB
SGCD
SGCG
SHH
SHOX
SIL1
SIX6
SLC16A12
SLC24A1
SLC24A5
SLC25A4
SLC25A46
SLC26A4
SLC45A2
SLC4A11
SLC4A4
SLC7A14
SMOC1
SNAI2
SNRNP200
SOS1
SOX10
SOX2
SPATA7
SPP2
STRA6
SYNE1
SYNE2
TACSTD2
TBC1D20
TCAP
TCOF1
TCTN1
TCTN2
TCTN3
TDRD7
TEAD1
TFAP2A
TGFBI
TIMM8A
TIMP3
TINF2
TLR4
TMEM126A
TMEM138
TMEM216
TMEM231
TMEM237
TMEM5
TMEM67
TNNT1
TOPORS
TP63
TPM2
TPM3
TPP1
TREX1
TRIM32
TRIM37
TRNT1
TRPM1
TSPAN12
TTC21B
TTC8
TTLL5
TTN
TTPA
TTR
TUB
TUBA8
TUBB3
TUBGCP4
TUBGCP6
TULP1
TYR
TYRP1
UBIAD1
UNC119
USH1C
USH1G
USH2A
VAX1
VCAN
VIM
VSX1
VSX2
WDPCP
WDR19
WDR36
WFS1
ZNF408
ZNF423
ZNF469
ZNF513
ABCA3
ABHD5
ACD
ACVRL1
AFG3L2
AGPS
AGRN
AGXT
ALDH18A1
ALDH1A3
ALDH3A2
ANO10
ANTXR1
AP4M1
AP5Z1
APC
ARSB
ARSE
ASAH1
ASB10
ASPM
ATL1
ATM
ATP6V0A2
ATP7A
ATP7B
AUH
B4GALNT1
BLM
C19orf12
CCM2
CDK5RAP2
CENPJ
CEP135
CEP152
CHAT
CHMP1A
CHRNG
CLCN7
COASY
COL3A1
COL4A4
COL4A5
COLEC11
COLQ
COX10
COX15
COX7B
CREBBP
CTSA
CUBN
CYLD
CYP27A1
CYP2U1
CYP7B1
DAG1
DBH
DDHD2
DDX59
DHCR7
DHODH
DNAJC19
DNM2
DOK7
EBP
EDARADD
EEF2
EFEMP2
EP300
EPG5
ERCC3
ERLIN2
ESCO2
EXOSC3
FA2H
FAH
FLNA
FMR1
FUCA1
GALE
GALK1
GALNS
GALT
GBA
GBA2
GCM2
GDF2
GFAP
GLB1
GM2A
GNAS
GNPAT
GNS
GRHPR
GUSB
HDAC8
HEXA
HGD
HOGA1
HPD
HSPD1
HSPG2
HYAL1
IDS
IKBKAP
IRF6
ITPR1
KCNC3
KCND3
KCNH2
KCNJ2
KCNQ1
KDM6A
KIAA0196
KIF1A
KIF1BP
KIF5A
LAMA3
LAMB3
LAMC2
LARGE1
LCAT
LMX1B
LRPAP1
LTBP4
MAN2B1
MANBA
MARS2
MCPH1
MID1
MLPH
MMACHC
MRE11A
MSH2
MTPAP
NAGLU
NEU1
NF2
NFIX
NHP2
NIPA1
NIPBL
NOP10
NOTCH2
NPC1
NPC2
NSD1
OSTM1
PDK3
PEX10
PEX11B
PEX12
PEX13
PEX14
PEX16
PEX26
PEX5
PEX6
PHF6
PIK3R1
PKP1
PLA2G6
PLOD1
POLR1C
PORCN
PRIMPOL
PRKCG
PRX
PTCH1
PTCH2
PTH
PYCR1
RAB27A
RAD21
RARS2
RECQL4
REEP1
RNASEH1
ROBO3
RTN2
SALL4
SCN4A
SEPSECS
SF3B4
SLC33A1
SLITRK6
SMC1A
SMPD1
SNX10
SOD2
SPG11
SPG7
SPINK5
SPTBN2
STIL
STK11
STS
SURF1
SYT14
TACO1
TAT
TBX1
TCIRG1
TERT
TFAP2B
TGFBR1
TGM6
TLR1
TLR2
TNFRSF11A
TNFSF11
TNXB
TRPV4
TSC1
TSC2
TSEN2
TSEN34
TSEN54
TTBK2
TWIST1
UCHL1
UROD
VHL
VRK1
WHRN
WRAP53
WRN
WWOX
XPA
XPC
ZFYVE26
ZFYVE27
ZNF335
ZNF644
ACTA2
ATP1A3
CAV1
CHRDL1
CNTN1
COL8A2
FBN2
IARS2
LONP1
MPZ
MSMO1
MSTN
MYH11
MYLK
NAA10
P3H2
PRKG1
PXDN
SEMA3E
SLC2A10
SMAD3
TCF4
TGFB2
TGFB3
TGFBR2
ZEB1
